# Supplementary material for: Earthworm-Driven Changes in Soil Chemico-Physical Properties, Soil Bacterial Microbiota, Tree/Tea Litter Decomposition, and Plant Growth in a Mesocosm Experiment with Two Plant Species
Source: Plants (Basel). 2023 Mar 7;12(6):1216. doi: 10.3390/plants12061216 (PMC10054492; doi:10.3390/plants12061216)
Supplement: Supplementary file 1 [file plants-12-01216-s001.zip]

Archive with 1 entries (1 files):
- plants-2225226-supplementary.pdf
